# Supplementary material for: Targeted alpha therapy for chronic lymphocytic leukaemia and non-Hodgkin’s lymphoma with the anti-CD37 radioimmunoconjugate 212Pb-NNV003
Source: PLoS One. 2020 Mar 18;15(3):e0230526. doi: 10.1371/journal.pone.0230526 (PMC7080250; doi:10.1371/journal.pone.0230526)
Supplement: S3 File — (XLSX) [file pone.0230526.s003.xlsx]

## Sheet: Cytotoxicity
	Fig 1B
		Survival relative to control - Daudi cells																Survival relative to control - MEC-2 cells
	kBq/ml	212Pb-NNV003								212Pb-cetuximab								212Pb-NNV003								212Pb-cetuximab
	14.8	0.075	0.069	0.077	0.072	0.075	0.075	0.076	0.075	0.637	0.692	0.744	0.715	0.795	0.787	0.68	0.801	0.185	0.178	0.186	0.192	0.194	0.183	0.177	0.227	0.849	0.749	0.923	0.926	0.886	0.893	0.916	1.154
	7.4	0.077	0.079	0.074	0.079	0.077	0.075	0.081	0.075	0.834	0.875	0.841	0.827	0.819	0.88	0.975	0.984	0.241	0.23	0.238	0.231	0.233	0.21	0.181	0.244	1.071	0.873	1.015	0.963	0.984	0.915	1.032	0.949
	3.7	0.069	0.08	0.081	0.081	0.083	0.084	0.082	0.074	0.853	0.891	0.946	0.963	0.975	0.933	1.026	1.026	0.439	0.423	0.446	0.448	0.417	0.353	0.435	0.41	1.104	1.02	1.067	1.052	1.033	0.981	1.084	0.918
	1.85	0.089	0.076	0.094	0.1	0.095	0.094	0.099	0.09	0.925	0.96	0.998	1.027	1.019	1.004	1.062	1.008	0.663	0.625	0.762	0.735	0.682	0.633	0.647	0.764	1.04	1.009	1.075	1.125	1.026	1.098	1.065	1.178
	0.925	0.117	0.127	0.157	0.16	0.153	0.145	0.144	0.116	0.885	1.024	1.043	1.083	1.121	1.055	1.046	1.137	0.969	1.034	0.998	0.987	0.869	0.896	1.04	0.909	1.14	0.955	1.052	0.975	0.978	1.052	0.974	1
	0.4625	0.201	0.24	0.289	0.322	0.333	0.31	0.27	0.286	0.937	0.819	0.96	1.002	1.011	1.029	1.003	0.93	0.884	1.194	1.209	1.103	1.133	1.089	1.235	1.123	1.065	0.991	1.094	1.101	1.093	1.039	1.093	1.063
	0.23125	0.441	0.44	0.527	0.557	0.595	0.454	0.497	0.493	0.937	0.881	1.002	1.033	0.95	1.035	1.015	0.978	1.073	1.218	1.181	1.17	1.151	1.067	1.127	1.189	1.099	1.182	1.127	1.122	1.088	1.097	1.209	0.9
	0.115625	0.611	0.755	0.836	0.819	0.881	0.869	0.678	0.762	0.835	0.974	1.035	0.962	1.009	1.04	1.052	1.071	1.207	1.184	1.208	1.208	1.117	1.143	1.291	1.31	1.134	1.051	1.109	1.073	1.092	1.091	1.107	1.195
	0.0578125	0.861	0.794	0.885	0.95	0.926	0.933	0.875	0.863	1.021	0.989	0.997	1.033	1.046	1.023	1.005	1.047	1.132	1.151	1.197	1.248	1.191	1.215	0.721	0.433	1.014	1.066	1.046	1.127	1.004	1.15	1.126	1.05
	0	0.945	1.029	1.069	0.974	1.037	1.021	0.985	0.94	1.011	0.975	0.955	0.931	1.01	1.023	1.108	0.987	0.877	0.967	1.205	1.14	1.014	1.036	1.083	0.678	1.006	0.971	0.857	1.009	1.046	1.013	1.048	1.05
	S2 Fig
		Survival relative to control - Daudi cells																Survival relative to control - MEC-2 cells
	kBq/ml	212Pb-NNV003								212Pb-cetuximab								212Pb-NNV003								212Pb-cetuximab									Reached saturatiuon, data not included in analysis
	14.8	0.01	0.013	0.014	0.017	0.014	0.016	0.036	0.02	0.692	0.625	0.757	0.676	0.661	0.628	0.563	0.58	0.118	0.128	0.121	0.126	0.119	0.111	0.118	0.11	0.349	0.544	0.35	0.276	0.496	0.661	0.497	0.174
	7.4	0.054	0.057	0.058	0.055	0.051	0.046	0.04	0.043	0.756	0.882	1.014	1.014	0.929	0.852	0.772	0.753	0.133	0.124	0.137	0.134	0.13	0.132	0.129	0.127	0.863	0.913	0.675	0.796	0.673	0.411	0.502	0.736
	3.7	0.03	0.04	0.038	0.033	0.046	0.045	0.043	0.056	0.867	1.014	1.014	1.014	1.014	1.014	1.014	0.846	0.121	0.118	0.157	0.157	0.133	0.144	0.124	0.139	0.818	0.881	0.945	0.888	0.887	0.802	0.883	0.8
	1.85	0.031	0.059	0.061	0.068	0.083	0.081	0.068	0.095	1.014	1.014	1.014	1.014	1.014	1.014	1.014	0.785	0.143	0.158	0.153	0.176	0.198	0.196	0.163	0.157	1.033	0.866	0.934	0.897	0.899	0.93	0.849	0.843
	0.925	0.193	0.128	0.122	0.158	0.279	0.185	0.121	0.237	1.014	1.014	1.014	1.014	1.014	1.014	1.014	0.91	0.208	0.381	0.367	0.203	0.324	0.164	0.32	0.168	0.992	0.898	1.083	1.119	0.969	0.988	0.966	1.03
	0.4625	0.257	0.307	0.201	0.275	0.325	0.23	0.296	0.307	1.014	1.014	1.014	1.014	1.014	1.014	1.014	0.659	0.33	0.569	0.565	0.541	0.63	0.672	0.671	0.628	0.942	1.106	0.997	1.092	1.15	1.053	1.105	1.084
	0.23125	0.591	0.407	0.331	0.481	0.411	0.486	0.416	0.51	1.014	1.014	1.014	1.014	1.014	1.014	1.014	1.014	0.496	0.705	0.833	0.842	0.921	0.233	0.83	0.791	1.122	1.133	1.105	1.151	1.14	1.032	1.071	0.999
	0.115625	0.576	0.731	0.602	0.662	0.798	0.767	0.712	0.759	0.956	1.014	1.014	1.014	1.014	1.014	1.014	0.864	0.739	0.478	0.95	0.981	1.011	1.063	0.94	0.834	1.113	1.111	1.158	1.088	1.122	1.189	1.053	0.911
	0.0578125	0.843	0.861	0.915	0.872	0.889	0.839	0.845	0.795	1.014	1.014	1.014	1.014	1.014	1.014	1.014	0.952	0.703	0.811	0.577	0.967	0.879	0.992	0.917	1.072	0.859	0.864	1.138	1.08	1.105	1.213	1.05	1.002
	0		1.016	0.932	0.932	1.006	1.055	1.04	1.019	1.014	1.014	1.014	1.014	1.014	1.014	1.014	0.902	1.044	0.952	0.959	1.015	0.997	1.015	1.007	1.013	0.925	0.818	0.913	1.12	1.052	1.109	1.057	1.007

## Sheet: Biodistribution
	Fig 2A		%ID/g
			2 hours										6 hours										24 hours
		Blood	37.13	22.32	46.77	43.29	39.36						20.82	30.51	31.73	36.89	31.36						15.78	22.42	19.66	24.35	23.34
		Bladder	2.06	1.88	3.64	4.35	3.55						3.02	3.87	7.1	5.14	3.64						5.03	3.45	3.2	4.32	2.57
		Reproductive organs	2.56	9.55	3.57	10.5	2.61						2.53	4.53	13.34	16.41	6.47						8	11.22	12.37	9.18	12.83
		Small intestine	2.9	1.83	4.17	3.79	3.2						2.2	2.98	3.19	3.94	3.11						1.72	2.11	1.75	2.13	2.83
		Colon	1.35	0.83	1.88	1.41	1.3						1.94	2.58	2.61	2.75	2.55						1.33	1.67	1.3	1.43	1.72
		Spleen	7.47	6.54	13.45	8.59	12.97						7.89	9.38	12.86	20.21	12.68						12.44	14.86	13.55	13.13	13.24
		Pancreas	1.4	1.03	2.26	1.63	1.77						1.62	2.32	2.35	3.35	2.24						2.2	2.63	2.47	2.49	3.26
		Kidneys	9.71	6.62	13.37	12.23	11.08	9.45	6.5	12.8	12.61	11.4	11.8	13.15	13.28	15.98	12.8	11.11	12.58	13.23	14.41	13.38	11	13.73	12.02	12.29	14.32	10.57	12.81	11.48	11.78	13.35
		Stomach	2	1.22	2.52	2.46	2.47						2.02	2.75	2.18	3.58	2.44						1.4	1.21	1.3	1.61	1.69
		Liver	11.03	7.51	14.63	13.91	13						9.71	12.89	13.33	14.82	11.84						7.46	9.03	7.77	9.55	10.36
		Lung	10.59	8.27	20.38	15.6	14.54						8.77	12.37	14.68	14.75	16.11						8.12	8.97	9.92	10.23	9.15
		Heart	10.82	7.26	14.68	9.89	8.83						-2.79*	10.51	8.37	12.21	8.19						6.85	7.08	6.79	6.58	6.92
		Brain	0.93	0.74	1.52	1.22	1.26						1.03	1.25	1.04	1.05	1.26						0.66	0.72	0.93	1.06	0.85
		Femoral Bone	2.76	1.95	3.06	3.61	4.48						2.13	3.48	2.93	3.36	3.87						2.32	3.79	3.13	3.9	3.9
		Abdominal Fat	0.81	0.8	0.54	0.76	0.74						1.13	0.91	1.81	1.17	1.07						1.35	1.48	1.48	1.03	1.75
		Muscle	1.08	0.82	1.64	1.3	1.23						0.98	1.8	1.26	1.56	1.4						1.39	1.19	1.38	1.26	1.33
		Thymus	15.24	14.07	20.09	20.98	19.35						12.78	10.56	18.82	19.31	19.4						7.88	11.34	11	11.22	15.96
		Inguinal LPN	1.79	3.14	2.84	1.9	2.04						2.51	2.42	3.44		3.04						6.18	2.91	3.25	2.63	10.58
		Daudi tumor	1.71	2.57	4.28	4.3	2.26						4.82	5.11	9.37	5.71	9.77						25.07	15.54	23.34	24.36	24.77
			*negative values were not included in analysis
	Fig 2B		%ID/g
			2 hours										6 hours				24 hours
		Blood	20.66	25.6	18.6	10.49	32.2	21.1	26.6	26.1	19.7	4.4	9.29	13.18	19.02	15.57	7.56	14.55	11.63	7.67	16.76	11.67	9.82	15.26	7.01	15.56
		Bladder	0.5	0.61	0.6	-0.26*	1.2	0.7	1.1	1.3	2.2	-0.3*	0.02	1.5	3.46	1.41	1.68	4.56	4.73	1.25	1.76	-0.34*	-1.45*	0.47		0.09
		Reproductive organs	5.52	9.33	3.2	2.55	10.3	3.5	3.1	5	3.7	0.9	0.12	2.68	9.66	5.16	2.94	5.93	4.96	6.24	6.27	4.46	4.88	2.99	2.56	3.64
		Small intestine	1.85	2.29	1.2	1.2	2.3	2.3	2	1.7	1.7	0.9	0.58	0.95	1.41	1.21	0.61	1.25	1.01	0.57	1.76	0.92	1.64	1.39	0.57	0.96
		Colon	0.82	1.72	0.6	1.84	0.9	0.8	0.6	0.6	0.5	0.7	2.07	1.15	1.36	1.11	0.56	1.18	1.05	0.64	1.11	0.67	0.94	1.15	0.62	0.96
		Spleen	5.18	7.23	4.69	2.34	7.8	5.6	9	7.6	5	1.1	0.15	3.95	7.6	6.84	2.79	9.8	12.01	7.9	13.65	6.88	15.49	21.33	1.35	10.58
		Pancreas	0.9	1.1	1.03	0.48	1.1	1	1.3	1.4	1.2	0.2	0.12	0.79	1.3	1.08	0.72	1.42	1.61	0.79	1.51	1.4	1.25	1.35	0.53	1.36
		Kidneys	13.68	15.99	11.07	6.91	20.5	13.8	15.6	15.7	13	4.2	3.13	10.01	15.38	13.18	8.77	14.91	14.57	8.06	20.13	13.82	15.98	17.42	9.6	15.69
		Stomach	0.98	1.79	1.04	2.39	1.2	1.9	1.2	0.8	1.2	1.1	0.3	1.18	1.12	0.84	0.24	0.98	1.14	0.58	1.32	0.89	1.16	1.09	0.71	1.07
		Liver	8.87	11.01	6.07	3.66	14	8	11.9	11.8	7.7	1.5	2.47	5.53	10.46	8.6	3.44	8.11	9.5	4.49	12.1	8.1	11.02	11.68	3.62	10.67
		Lung	8.68	9.37	6.73	3.48	12.9	8	9.6	9	7.1	2.4	1.07	5.55	9.52	6.53	3.89	7.27	7.93	4.27	7.78	5.24	7.14	7.94	3.45	7.02
		Heart	6.07	9.68	6.57	2.75	11.8	8.2	10.4	8.3	8.3	1.2	0.86	4.64	8.67	5.81	3.29	5.84	4.18	2.2	7.37	3.86	5.34	4.45	1.62	4.55
		Brain	0.45	0.78	0.52	0.29	0.9	0.9	0.7	0.8	0.7	0.2	0.11	0.37	0.5	0.45	0.23	0.33	0.39	0.17	0.43	0.34	0.3	0.33	0.08	0.41
		Femoral Bone	1.41	1.5	1.22	0.71	2.5	1.7	2.1	1.8	1.3	0.3	0.1	1.13	1.58	1.03	0.73	1.91	1.59	0.86	1.69	0.95	1.65	1.44	-0.29*	1.36
		Abdominal Fat	0.31	0.21	0.42	0.14	0.2	0.2	0.4	0.3	0.2	0	0.08	0.25	0.45	0.5	0.62	1.64	0.5	0.34	0.6	0.56	0.26	0.63	-0.07*	0.56
		Muscle	0.77	0.83	1.4	0.27	0.7	0.6	0.7	0.8	0.7	0.1	0.12	0.54	0.78	0.85	0.69	1.46	1.11	0.62	1.02	1.45	0.8	0.99	0.11	1.25
		Inguinal LPN	2.93	0.42	0.94	0.21	0.6	0.8	1.2	1.4	0.9	0.2	0.12	0.57	1.2	1.03	1.09	2.36	1.56	0.84	0.88	0.79	1.94	0.89	0.89	1.53
		MEC-2 tumor	1.51	2.97	3.45	0.93	3.5	4.9	2.8	3.3	3	0.3	2.49	3.68	5.07	6.37	10.1	19	15.25	6.76	17.01	26.03	19.11	22.82	6.45	20.68
			*negative values were not included in analysis
	S3 FigA		%ID/g
			24 hours					24 hours - with IgG2a
		Blood	14.88	16.2	21.22	25.32	15.89	19.97	16.01	21.24	20.7	19.74
		Bladder	8.47	8.63	8.56	11.46	15.49	5.42	2.46	3.57	8.2	4.03
		Right Ovary + uterin	10.22	12.52	17.46	16.13	13.89	8.73	5.58	8.78	9.89	10.53
		Small intestine	2.06	1.96	2.51	2.76	2.12	1.57	1.18	2.12	1.72	1.85
		Colon	3.31	1.31	1.58	1.8	1.6	1.33	0.84	1.5	1.31	1.27
		Spleen	15.49	16.15	21.41	18.19	23.24	11.35	9.01	10.89	13.09	8.9
		Pancreas	2.5	2.31	2.69	2.74	2.55	2.13	1.84	2.33	2.61	2.13
		Kidneys R	16.3	14.68	17.08	17.52	14.67	11.55	9.06	12.06	9.59	10.74
		Kidneys L	15.71	14.3	16.38	16.01	14.32	11.37	8.89	11.42	9.66	9.9
		Stomach	1.64	0.84	1.77	1.97	1.54	0.91	1.24	1.47	1.45	1.77
		Liver	10.46	10.71	13.34	13.56	11.62	8.78	7.36	8.79	8.61	7.87
		Lung	7.44	8.17	9.58	12.49	9.47	8.48	7.11	8.6	8.9	8.98
		Heart	5.06	6.04	6.24	6.96	6.23	9.15	5.64	5.23	5.69	4.59
		Brain	0.56	0.73	0.76	0.78	0.55	0.75	0.62	0.74	0.52	0.62
		Femoral bone	4.49	4.04	4.79	4.62	3.61	3.04	2.38	3.14	3.69	3.27
		Abdominal fat	0.99	2.53	1.72	1.42	2.81	1.23	1.08	1	1.11	0.94
		Muscle	1.49	1.72	2.08	1.86	1.93	1.33	1	1.23	1.22	1.42
		Thymus	8.55	13.95	8.72	14.93	11.83	10.07	7.61	11.29	10.15	12.12
		Inguinal LPN	4.08	7.52	4.41	2.51	4.54	2.47	3.09	2.21	3.29	1.42
	S3 FigB		%ID/g
			4 hours - with IgG2a					4 hours			24 hours - with IgG2a					24 hours
		Blood	23.45	29.16	24.84	22.62	29.9	26.74	32.65	29.63	16.05	9.9	19.94	17.86	18.46	17.14	16.14	18.92	19.21	20.69
		Bladder	4.67	6.5	3.43	4	2.93	3.66	2.33	3.68	5.54	1.79	7.4	5.99	7.07	6.05	5.15	7.27	6.23	7.52
		Reproductive organs	8.51	21.13	10.59	14.31	17.24	8.44	11.5	12.32	8.69	4.34	12.76	12.96	13.12	10.32	7.91	14.05	8	11.77
		Small intestine	3.35	5.3	2.66	2.69	3.01	2.34	3.22	3.18	2.4	0.99	2.79	2.54	2.68	2.64	2.09	2.91	3.04	3.52
		Colon	3.39	2.03	2.15	2.26	3.26	2.21	3.2	3.04	2.75	1.34	3.91	6.73	3.64	4.45	3.74	5.73	9.25	6.59
		Spleen	9.68	8.94	9.47	5.82	9.66	8.22	4.25	10.5	12.69	6.03	16.08	14.41	13.55	14.88	10.48	17.17	16.59	17.65
		Pancreas	1.98	1.79	1.88	1.26	2.18	1.43	1.65	1.91	2.09	1.03	2.64	2.22	1.94	2.51	1.69	2.72	2.09	2.88
		Kidneys	23.16	22.39	19.65	16.48	21.8	16.83	22.09	21.57	22.89	13.65	26.89	23.6	25.39	23.9	21.52	25.33	22.23	26.28
		Stomach	2.36	1.44	1.56	1.33	1.67	1.46	2.6	2.07	1.44	0.65	1.91	2.1	1.7	2.06	1.38	1.59	2.02	1.58
		Liver	21.34	19.33	16.8	16.56	22.46	16.18	22.01	21.04	18.56	9.26	21.69	22.19	15.36	19.74	16.18	22.5	19.85	23.31
		Lung	19.09	12.52	10.79	9.48	13.68	9.73	10.75	12.68	8.68	5.99	8.99	10.73	10.25	9.23	8.19	12.76	10.13	11.99
		Heart	7.35	7.41	7.5	6.32	7.15	7.17	13.55	13.97	6.37	4.54	7.92	7.52	6.9	6.86	7.64	7.61	5.25	7.79
		Brain	0.87	0.69	0.93	0.95	0.94	0.64	0.85	1.1	0.4	0.3	0.62	0.45	0.64	0.43	0.63	0.53	0.51	0.55
		Femoral bone	3.55	3.31	2.99	3.12	3.76	1.81	3.41	4.73	3.34	1.89	4.01	3.49	3.85	3.52	3.12	4.21	5.14	4.45
		Abdominal fat	1.21	1.31	1.62	1.19	1.57	1.17	1.46	1.2	1.22	0.57	1.94	2.76	1.17	2.81	1.19	2.52	1.53	2.52
		Muscle	1.76	1.31	1.26	1.75	1.79	0.71	1.09	1.65	1.21	0.76	2.06	1.34	1.32	1.21	1.14	1.48	1.49	1.74
		Inguinal LPN	2.2	2.2	3.54	2.23	2.72	1.9	1.8	1.7	3.64	1.58	4.79	6.49	2.56	6.43	2.66	4.53	2.98	5.48

## Sheet: Dosimetry
	Fig 3A		Gy/MBq
			alpha	beta	Total
		Blood	17.27	1.99	19.26
		Bladder	2.54	0.29	2.84
		Reproductive organs	6.26	0.72	6.98
		Small intestine	1.85	0.21	2.06
		Colon	1.21	0.14	1.34
		Spleen	8.37	0.97	9.34
		Pancreas	1.58	0.18	1.76
		Kidneys	8.12	0.94	9.05
		Stomach	1.27	0.15	1.42
		Liver	6.95	0.8	7.76
		Lung	8.01	0.92	8.93
		Heart	4.21	0.49	4.69
		Brain	0.65	0.08	0.73
		Femoral Bone	2.26	0.26	2.52
		Abdominal Fat	0.83	0.1	0.92
		Muscle	0.87	0.1	0.97
		Thymus	9.63	1.11	10.74
		Inguinal LPN	3.15	0.36	3.51
		Daudi tumour	8.16	0.94	9.1
	Fig 3B		Gy/MBq
			alpha	beta	Total
		Blood	7.83	0.9	8.74
		Bladder	1.37	0.16	1.53
		Reproductive organs	3.02	0.35	3.37
		Small intestine	0.55	0.06	0.61
		Colon	0.7	0.08	0.79
		Spleen	4.55	0.52	5.07
		Pancreas	0.66	0.08	0.74
		Kidneys	8.23	0.95	9.18
		Stomach	0.66	0.08	0.74
		Liver	5.17	0.6	5.76
		Lung	4.58	0.53	5.1
		Heart	2.73	0.32	3.05
		Brain	0.19	0.02	0.21
		Femoral Bone	0.8	0.09	0.9
		Abdominal Fat	0.41	0.05	0.46
		Muscle	0.49	0.06	0.55
		Inguinal LPN	0.65	0.08	0.73
		MEC-2 tumour	5.55	0.64	6.19

## Sheet: Acute toxicity
	Fig 4A		Body weight change compared to baseline
		Days since treatment	PBS					185 kBq ²¹²Pb-NNV003					370 kBq ²¹²Pb-NNV003					555 kBq ²¹²Pb-NNV003					740 kBq ²¹²Pb-NNV003					1480 kBq ²¹²Pb-NNV003
		-1	0	0	0	0	0	0	0	0	0	0	0	0	0	0	0	0	0	0	0	0	0	0	0	0	0	0	0	0	0	0
		1	-0.85	0	-2.03	2.25	3.85	-1.52	-1.12	-2.15	2.05	4.55	-2.6	0.57	-4	0.53	-0.64	-1.43	-0.62	-0.52	0.56	0	0.51	-0.52	-2.08	2.08	0.47	-9.5	13.89	0.53	-4.04	-1.63
		3	-2.99	3.16	-1.02	4.49	3.21	-3.55	-2.81	-3.76	1.54	0.57	-7.81	-6.9	-14.29	-7.89	-10.26	-11.43	-9.88	-10.31	-10.73	-9.76	-10.2	-11.52	-11.98	-2.08	-6.16	-18	-1.11	-10.11	-12.63	-11.96
		4	-1.71	3.16	1.52	4.49	3.85	-3.05	-3.37	-4.84	2.05	-0.57	-6.77	-4.6	-14.86	-7.89	-14.74	-10	-14.81	-13.4	-16.38	-9.76	-13.78	-13.61	-14.06	-3.12	-6.16	-26	-6.67	-15.96	-21.21	-19.57
		5																					-15.82	-16.75	-15.1	-5.73	-8.53		-13.89	-22.87		-27.17
		6	-1.71	2.63	3.55	6.74	3.85	-1.52	-3.37	-4.3	3.08	1.7	-7.81	-5.75	-12	-5.26	-17.31	-21.43	-23.46	-21.65	-23.73	-19.02	-19.39	-15.18	-14.06	-7.81	-9		-20.56
		7						-1.52	-1.69	-3.76	4.1	3.41	-10.42	-4.6	-12	-5.79	-15.38	-18.1		-20.62		-13.17		-12.04	-12.5	-6.77	-10.43
		8	-3.42	4.21	1.02	5.62	3.21	0.51	1.12	-3.76	4.62	4.55	-10.94	-5.17	-12	-6.84	-14.1	-14.29		-17.53		-11.22		-12.57	-12.5	-6.25	-10.9
		9						0.51	-1.69	-4.3	4.62	3.98	-10.94	-5.75	-12	-7.89	-14.1	-15.24		-17.01		-10.73		-13.61	-15.1	-9.38	-11.37
		10						1.52	-2.81	-4.3	4.62	5.11	-11.98	-8.62	-13.71	-7.37	-17.95	-13.33		-17.01		-11.71		-13.61	-16.15	-9.38	-11.37
		11	-1.28	1.58	4.57	4.49	3.21	3.05	-3.93	-4.84	3.59	5.11	-11.46	-8.62	-13.71	-7.89	-17.31	-12.38		-12.89		-9.76		-23.56	-18.23	-8.85	-10.43
		13	-1.28	2.63	3.55	5.06	3.21	3.05	-2.25	-3.23	6.67	6.25	-9.38	-10.34	-21.71	-5.79	-23.08	-17.14		-19.59		-14.63				-11.46	-7.11
		15	0	3.16	7.61	7.87	8.97	2.54	-1.12	-1.08	7.69	5.68	-8.85	-5.75		-3.68		-12.86		-15.98		-12.2				-8.33	-2.84
		18	-7.69	0	-1.02	5.62	5.13	2.54	-4.49	-2.15	3.59	4.55	-11.98	-7.47		-5.26		-14.76		-15.98		-10.24				-15.1	-7.58
		20	-5.98	4.21	2.03	10.11	11.54	0	0	0.54	6.67	7.95	-9.9	-3.45		-2.11		-10.95		-15.98		-2.93				-13.54	-10.43
		22	-5.98	7.37	1.52	7.87	13.46	4.06	3.93	4.3	7.18	8.52	-7.29	-1.15		2.11		-11.43		-13.4		-1.95				-10.42	-5.21
		25	-4.27	5.79	5.58	11.8	16.67	2.03	5.06	4.84	10.77	7.95	-8.85	-2.3		1.58		-11.9		-10.31		-1.46				-9.38	-3.79
		27	-5.13	6.32	4.06	12.92	16.67	4.57	5.62	5.91	9.23	8.52	-8.33	-4.02		0		-14.29		-11.34		-3.41				-11.46	-5.69
		29	-3.85	8.95	10.15	14.61	20.51	3.55	6.18	3.23	10.26	9.09	-7.81	-2.3		3.16		-9.52		-6.7		1.95				-11.98	-3.79
	Fig 4B		Time to event: 1 - death, 0 - survival
		Days since treatment	PBS	185 kBq ²¹²Pb-NNV003	370 kBq ²¹²Pb-NNV003	555 kBq ²¹²Pb-NNV003	740 kBq ²¹²Pb-NNV003	1480 kBq ²¹²Pb-NNV003
		29	0
		29	0
		29	0
		29	0
		29	0
		29		0
		29		0
		29		0
		29		0
		29		0
		29			0
		29			0
		13			1
		29			0
		13			1
		29				0
		6				1
		29				0
		6				1
		29				0
		6					1
		11					1
		12					1
		29					0
		29					0
		4						1
		6						1
		5						1
		4						1
		5						1
	Fig 4C
		Days since treatment	NaCl			185 kBq 212Pb-NNV003					370 kBq 212Pb-NNV003					555 kBq 212Pb-NNV003					555 kBq 212Pb-cetuximab
		-2	0	0	0	0	0	0	0	0	0	0	0	0	0	0	0	0	0	0	0	0	0
		0	0	1.3	0.4	1.5	0.4	3.9	-2.2	1.7	1.3	2.5	-0.3	2.8	-0.3	-1.2	0.6	3.8	-1.1	-2.8	1.3	-3	-0.2
		3	3.9	-3	7.3	-1.1	-0.3	4.5	-3.2	1.1	0.7	1.2	-1.3	-0.4	-2.4	1.4	-1.7	1.4	-4	-2.9	-2.7	-2.6	-7.5
		5	-1.1	-1.1	4.8	0	-1.4	1.2	-4.5	-0.2	1.1	-3.2	-4.4	-5.5	-4.8	-1.3	-4.2	-0.4	-8.3	-2.5	-5.5	-6.1	-10.7
		7	1.1	2.3	6.2	3.8	1	7.5	-2.8	4.2	1.4	-0.1	-2.5	-4.2	-1.3	-1.5	-2.6	1.4	-8.2	-2.7	-2.2	-6	-7.1
		10	2.9	3.4	6.4	5	1.5	8.9	-1.5	6.4	5.8	1.3	-1.1	-0.1	1.8	0.9	-0.4	0	-4.2	2.8	-0.2	-4.6	-4.3
		12	2.5	3	4.7	2.6	1.6	4.5	-5.2	5.2	6.5	0.3	-0.8	0.5	3.8	-1.7	0.9	3.5	-1.9	2.9	-3.5	-4.9	-5.8
		14	5	4.3	5.7	7.5	2.6	6.6	-4.5	3.3	4.1	0.5	-0.6	-1.9	3.7	-3.3	-0.2	1.3	-3.4	-0.3	0	-2.3	-3.4
		17	3.6	0	5.9	8.5	3	14.1	-3.9	4.6	3.8	-1.4	-2.8	-0.5	-0.4	-1	2.9	2.8	-2.3	0.2	0.7	-2	-1.1
		19	6	0.8	5.4	3.6	-0.6	16.7	-5.1	3.6	6.6	-1.7	-4.8	0	-0.8	-3.1	1.8	2.4	-2.7	1.7	2	-4.9	-3.2
		21	6.2	1.6	9.3	8.3	2.8	13.5	-3.5	5.6	8.7	0.6	-2.9	2.6	1.7	-1.7	3.9	6	-0.7	-0.5	5.8	-2.5	2.9
		25	6	7.1	8.7	12.5	5.1	17.5	-4	10	7.9	0.7	0.4	4	1.4	-6	5.3	5.1	1.2	1.9	3	-2	5.1
		27	6	2.6	7.6	12.2	5.2	21.2	-5.1	6.3	10.7	-3.1	-1.9	2.6	1.8	-6.2	5.1	3.3	-3.5	0.8	3.6	-2.2	10.1
		31	5.9	2.6	6.8	14	6.9	13.1	-7.4	9	9.2	-3.5	-5.3	2.5	2.2	-6.4	0.5	5.4	-6.5	0.6	-2.5	-3.9	4.6
		33	6.1	2	6.3	15	6.2	13.7	-6.3	8.8	8.4	-5.1	-2.3	0.2	-0.4	-6	2	4.5	-3.6	0.7	-4.1	-5.9	2.4
	Fig 4D		Time to event: 1 - death, 0 - survival
		Days since treatment	NaCl	185 kBq 212Pb-NNV003	370 kBq 212Pb-NNV003	555 kBq 212Pb-NNV003	555 kBq 212Pb-NNV003
		33	0
		33	0
		33	0
		33		0
		33		0
		33		0
		33		0
		33		0
		33			0
		33			0
		33			0
		33			0
		33			0
		33				0
		33				0
		33				0
		33				0
		33				0
		33					0
		33					0
		33					0

## Sheet: Therapy
	Fig 5A		Time to event: 1 - death, 0 - survival
		Days since cell injection	90 kBq 212Pb-NNV003	185 kBq 212Pb-NNV003	280 kBq 212Pb-NNV003	280 kBq 212Pb-cetuximab	0.75 µg NNV003	NaCl
		201	0
		201	0
		201	0
		201	0
		201	0
		201	0
		201	0
		201	0
		201	0
		91	1
		168	0
		201		0
		201		0
		201		0
		201		0
		161		1
		201		0
		201		0
		126		1
		201		0
		185		0
		124		1
		201			0
		201			0
		201			0
		201			0
		78			1
		163			1
		201			0
		201			0
		201			0
		141			1
		185			0
		62			1
		54				1
		39				1
		49				1
		54				1
		40				1
		56				1
		44				1
		83				1
		56				1
		63				1
		185				0
		47					1
		43					1
		44					1
		55					1
		61					1
		54					1
		61					1
		89					1
		54					1
		80					1
		63					1
		55						1
		51						1
		47						1
		39						1
		61						1
		39						1
		39						1
		42						1
		49						1
		65						1
		73						1
	Fig 5B		Time to event: 1 - death, 0 - survival
		Days since cell injection	185 kBq 212Pb-NNV003	370 kBq 212Pb-NNV003	555 kBq 212Pb-NNV003	740 kBq 212Pb-NNV003	555 kBq 212Pb-cetuximab	2 µg NNV003	NaCl
		60	1
		56	1
		72	1
		197	0
		197	0
		51	1
		77	1
		33	1
		197	0
		56	1
		67		1
		197		0
		197		0
		197		0
		197		0
		197		0
		197		0
		58		1
		197		0
		11		1
		192			0
		192			0
		192			0
		192			0
		192			0
		192			0
		53			1
		192			0
		192			0
		189			0
		189				1
		192				0
		192				0
		191				0
		192				1
		191				0
		191				0
		192				0
		11				1
		165				1
		52					1
		192					0
		60					1
		51					1
		192					0
		77					1
		75					1
		192					0
		60					1
		46					1
		49						1
		29						1
		50						1
		37						1
		29						1
		38						1
		35						1
		45						1
		42						1
		38						1
		34							1
		34							1
		36							1
		29							1
		35							1
		29							1
		33							1
		52							1
		34							1
		76							1
	Fig 5C		Time to event: 1 - death, 0 - survival
		Days since cell injection	3.7 MBq/mg 212Pb-NNV003	37 MBq/mg 212Pb-NNV003	370 MBq/mg 212Pb-NNV003	3.7 MBq/mg 212Pb-cetuximab	100 µg NNV003	10 µg NNV003	NaCl
		123	1
		149	0
		149	0
		149	0
		149	0
		149	0
		149	0
		149	0
		149	0
		149	0
		149		0
		114		1
		149		0
		71		1
		149		0
		149		0
		74		1
		149		0
		149		0
		86		1
		149			0
		149			0
		100			1
		149			0
		149			0
		92			1
		149			0
		80			1
		149			0
		149			0
		35				1
		149				0
		72				1
		59				1
		59				1
		65				1
		57				1
		59				1
		70				1
		74				1
		44					1
		40					1
		11					1
		43					1
		51					1
		38					1
		54					1
		42					1
		35					1
		49					1
		46						1
		42						1
		40						1
		149						0
		44						1
		43						1
		42						1
		30						1
		42						1
		36						1
		42							1
		43							1
		65							1
		36							1
		35							1
		43							1
		38							1
		43							1
		45							1
		43							1
	S4 Fig		Time to event: 1 - death, 0 - survival
		Days since cell injection	90 kBq 212Pb-NNV003	185 kBq 212Pb-NNV003	185 kBq 212Pb-cetuximab	5 µg NNV003	NaCl
		59	1
		77	1
		162	1
		98	1
		111	1
		81	1
		162	1
		78	1
		183	0
		78	1
		64	1
		123	1
		78	1
		80	1
		47	1
		176	1
		102	1
		178	1
		93	1
		183	0
		183		0
		183		0
		98		1
		172		1
		183		0
		55		1
		149		1
		154		1
		183		0
		67		1
		80		1
		81		1
		73		1
		96		1
		149		1
		110		1
		93		1
		108		1
		73		1
		77		1
		32			1
		34			1
		13			1
		41			1
		33			1
		36			1
		36			1
		36			1
		33			1
		32			1
		154				1
		94				1
		77				1
		111				1
		85				1
		136				1
		97				1
		99				1
		96				1
		101				1
		25					1
		31					1
		25					1
		28					1
		28					1
		35					1
		35					1
		35					1
		26					1
		30					1

## Sheet: Haematology
	Fig 6A		Platelets (109/L)
		Days since therapy injection	90 kBq 212Pb-NNV003											185 kBq 212Pb-NNV003											280 kBq 212Pb-NNV003												280 kBq 212Pb-cetuximab											0.75 µg NNV003
		-3	556	414	552	560	429	640	508	607	574			472	480	567	415	397	458	301	270	333			389	100	434	401	386	513	381	410	431	382			420	287	521	296	508	364	370	516	440			407	376
		13	394	440	472	382	521	260	385	278	256	505	318	270	135	368	53	249	359	289	387	312	542	396	300	45	319	423	246	282	356	176	477	295	479	577	321	412	263	86	387	395	355	350	237	292	353	517	337
		28	580	445	505	417	332	55	267	335	590	603	497	352	404	335	239	600	334	234	220	367	301	538	242	342	216	431	357	284	214	224	353	414	267	216	295	386	185	277	462	395	374	147	311	346	439	354	216
		45	323	462	336	36	423	331	453	372	626	66	188	409	397	364	354	317	304	159	358	280	320	247	94	243	312	263	364	353	322	319	401	335	77	35	190		100	142		258		114	381	164	209	360
		56	318	237	417	135	271	261	374	217	475	235	388	258	258	221	365	367	426	158	435	203	370	272	319	200	144	317	243	315	195	103	265	171	177	242								117		200	222
		69	292	392	605	499	267	458	379	351	353	235	388	235	133	182	482	238	393	272	267	288	546	592	371	297	462	353	285	42	438	418	292	221	335	385								465		312	336
		84	582	464	401	532	316	319	208	401	445	601	627	318	373	228	391	166	335	367	169	462	521	585	421	396	439	297		418	247	278	203	471	526
	Fig 6B		Platelets (109/L)
		Days since therapy injection	185 kBq 212Pb-NNV003										370 kBq 212Pb-NNV003										555 kBq 212Pb-NNV003										740 kBq 212Pb-NNV003										555 kBq 212Pb-cetuximab
		-5	772	859	703	793	676	701	770	629	725	657	745	802	536	808	768	638	605	697	688	574	663	640	630	768	604	807	863	721	782	759	592	573	590	638	680	631	562	645	607	736	623	566	556	561	713	721	619
		7	353	225	292	300	253	359	172	294	138	426	255	185	171	225		97	156	323	178	147	229	71	371	137	219	98	387	133	140	165	58	144	67	129	157	102	81	45	131	50	23	179	177	104	70	65	194
		21	246	533	302	286	422	438	474	486	531	269	464	219	294	313	487	359	518	476	383		445	302	523	486	582	498	505	515	362	396	170	248	261	453	110	400	210	393		338	472	446	148	325	448	0	444
		35	539	576	558	405	542	474	274		195	421	470	278	283	508	277	307	219	332	71		407	285	506	335	474	334	621	272	334	366	264	236	299	236	471	352	277	268		395	321	474	379	606	256	540	398
		49	554	321	490	341	412	135	431		456	346	483	348	254	405	324	372	297	488	139		463	306	447	256	411	356	54	422	259	347	376	295	379	276	539	218	403	195				362	348	340	445	394	570
		63			555	401	490		265		371		328	332	314	378	369	418	196		332		511	258	377	314	435	406		405	456	369	357	292	412	368	443	355	344	230		325		385			398	568
	S5 Fig A		White blood cells (109/L)
		Days since therapy injection	90 kBq 212Pb-NNV003											185 kBq 212Pb-NNV003											280 kBq 212Pb-NNV003												280 kBq 212Pb-cetuximab											0.75 µg NNV003
		-3	1.14	1.8	1.29	1.61	0.86	1.08	0.82	1.14	1.19			1.22	1.19	0.99	0.85	1.38	1.07	1.27	0.58	1.32			0.71	0.54	1.39	2.75	1.31	1.11	1.17	1.18	0.98	1.13			1.13	0.45	0.79	0.78	1.05	0.99	1.32	0.84	1.41			0.74	1.3
		13	2.75	3.54	2.01	1.79	2.79	1.74	3.69	2.34	1.29	1.94	1.88	2.51	1.91	3.29	0.55	4.7	1.89	2.36	2.02	1.84	2.57	1.27	2.15	0.91	4.49	5.03	1.4	4.03	2.04	1.71	2.17	2.34	1.47	1.57	3.94	1.36	1.64	0.92	2.61	1.94	1.64	1.24	2.03	1.28	1.29	1.14	1.7
		28	1.63	1.36	2.17	4.08	2.96	0.6	1.41	1.5	3.1	1.24	1.24	3.8	1.81	1.39	1.01	2.3	2.59	1.35	2.25	2.6	0.72	1.57	1.7	1.45	1.86	2.58	1.68	1.73	1.75	2.11	2.79	1.96	0.79	1.91	1.62	2.43	1.67	1.33	2.19	1.67	1.73	1.07	1.83	1.46	2.05	1.55	1.04
		45	1.67	2.77	2.06	0.32	2.72	2.67	1.49	1.34	1.41	0.33	1.74	3.84	1.62	0.74	1.62	1.72	1.62	1.62	2.34	1.2	2.14	1.47	0.74	0.88	2.69	2.18	1.4	0.98	2.86	1.42	2.39	1.72	1.13	1.08	1.5		0.48	1.32		3.22		0.94	3.15	0.9	1.68	1.54
		56	1.28	2.47	2.6	0.59	2.27	1.53	1.93	0.97	2.09	1.43	2	2.07	1.29	1.09	1.67	2.2	1.73	0.68	1.82	2.06	1.67	1.29	1.7	1.64	2.54	2.15	1.63	1.08	1.14	1.02	1.9	1.43	1.42	1.84								0.74		1.21	1.16
		69	1.5	1.41	3.16	1.97	2.64	1.67	1.47	1.25	1.63	2.31	1.87	1.75	1.52	1.24	1.25	1.11	1.3	1.95	0.97	1.86	1.52	1.28	1.09	2.19	5.99	1.54	0.68	0.24	0.88	1.98	1.89	1.34	1.65	2.84								2.93		1.28	1.35
		84	2.34	1.63	1.42	4.49	2.85	1.29	0.89	1.19	1.41	1.43	1.41	3.65	4.32	0.8	1.2	2.24	1.07	1.39	0.58	1.61	1.84	1.42	1.4	1.27	1.49	1.07		1.83	0.93	1.7	1.42	1.35	2.29
	S5 Fig B		Red blood cells (1012/L)
		Days since therapy injection	90 kBq 212Pb-NNV003											185 kBq 212Pb-NNV003											280 kBq 212Pb-NNV003												280 kBq 212Pb-cetuximab											0.75 µg NNV003
		-3	9.52	9.34	10.23	9.91	9.8	10.43	10.16	10.09	10.51			9.9	9.72	10.08	9.67	9.74	9.46	7.47	7.47	7.42			8.43	4.78	9.56	9.92	9.34	9.78	8.33	10.11	9.18	8.99			9.46	7.8	10.03	9.47	9.92	8.97	9.35	10.43	9.21			8.4	9.62
		13	9.41	9.87	9.77	10.43	10.18	7.33	9.46	8.82	7.55	10.67	7.01	6.77	4.7	9.07	3.9	10	9.43	9.79	9.69	9.87	10.3	8.54	10.07	4.02	10.33	9.93	6.23	9.48	8.01	7.21	10.41	9.28	10.22	10.46	9.08	10.73	7.06	4.48	10.02	9.98	9.34	7.73	7.76	8.35	6.69	10.08	9.52
		28	9.7	9.51	10.52	9.41	9.73	3.62	6.96	9.39	9.97	10.89	10.33	9.56	10.02	9.45	9.1	10.33	9.84	10.05	9.67	9.67	7.34	10.67	8.85	9.05	7.96	10.16	9.9	7.28	6.36	7.26	8.62	9.93	7.26	10.77	9.31	9.9	7.27	10	10.09	8.63	8.87	5.29	7.55	9.56	9.97	8.41	5.87
		45	8.27	9.93	9.45	3.3	9.42	8.46	9.9	9.97	10.76	4.02	7.13	10.19	9.64	9.46	9.35	9.99	8.69	9.31	8.4	8.3	8.69	8.25	4.38	7.37	9.57	9.42	10.26	9.49	8.4	10.16	9.89	12.66	8.39	8.78	8.98		6.11	5.86		10.76		6.23	10.64	6.29	5.77	11.18
		56	9.32	8.39	9.43	4.27	6.24	9.51	8.74	6.16	9.46	9.26	10.3	7.56	8.59	7.93	8.55	9.92	9.2	5.3	8.67	7.34	9.83	8.8	9.32	6.79	8.16	9.48	8.31	9.93	5.75	4.89	9.07	8.24	8.98	9.09								5.3		8.03	8.89
		69	8.78	8.25	10.12	9.66	8.52	10.53	10.52	8.14	10.22	9.26	10.3	10.09	8.02	10.84	10.45	8.54	9.16	8.25	9.01	9.95	9.53	9.56	9.45	9.13	10.3	10.41	11.17	3.46	9.95	9.58	8.04	9.05	8.47	9.16								9.63		9.58	8.02
		84	11.34	7.84	8.69	10.1	7.66	7.94	6.14	9.49	9.96	9.95	10.6	7.65	8.41	6.23	10.88	8.43	11.02	10.56	7.68	9.44	10.31	10.47	10.28	8.46	9.93	7.32		10.23	5.96	7.01	7.77	10.67	10.25
	S5 Fig C		White blood cells (109/L)
		Days since therapy injection	185 kBq 212Pb-NNV003										370 kBq 212Pb-NNV003										555 kBq 212Pb-NNV003										740 kBq 212Pb-NNV003										555 kBq 212Pb-cetuximab
		-5	1.2	1.43	2.03	1.75	1.22	1.43	0.99	1.58	1.71	1.12	1.15	1.64	4.51	0.94	1.36	1.03	1.07	1.25	1.13	1.32	1.24	1.51	2.11	1.45	1.24	1.43	1.17	1.48	0.98	1.29	1.69	1.12	1.11	1.11	2.41	1.7	0.67	1.23	1.79	0.64	0.8	0.93	1.55	0.88	1.16	1.48	0.58
		7	0.59	1.4	1.07	0.59	0.6	1.17	0.43	1.75	1.3	1.18	0.54	0.54	0.37	0.55		0.47	0.46	0.76	0.51	0.47	0.25	0.5	0.41	0.58	0.97	0.35	0.74	0.35	0.34	0.46	0.14	0.59	0.27	0.8	1.22	2.47	0.18	0.13	0.19	0.27	0.11	0.38	0.7	0.23	0.21	0.4	0.6
		21	1.43	1.06	0.77	0.6	0.91	0.88	0.73	0.82	0.79	0.41	0.69	0.96	1.42	0.77	0.81	0.87	0.91	0.64	0.67		0.79	0.99	1.01	0.97	0.81	1.32	0.68	1.39	1.33	1.21	0.43	0.85	0.79	0.91	0.4	1.32	1.02	1.18		8.24	1.09	1.27	0.58	1.33	1.74	1.04	1.34
		35	2.46	12.29	1.2	0.9	0.9	6.08	1.3		0.63	2.3	0.75	1.19	0.56	0.93	1.1	0.75	0.56	3.64	0.27		0.84	0.86	0.59	0.68	1.16	1.63	8.2	0.71	0.98	1.71	0.91	0.66	0.61	0.6	2.66	1.18	0.93	0.61		0.68	1.17	1.12	0.72	5.81	0.76	0.74	0.84
		49	11.57	13.11	8.44	1.09	1.08	7.79	1.3		1.14	9.67	3.13	0.99	0.92	1.08	1.2	1	1.01	16.39	1.43		1.48	1.08	1.24	1	1.52	1.16	0.32	1.82	3.05	1.65	0.89	1.1	0.83	0.89	1.6	0.86	0.86	0.76				0.82	1	6.5	0.97	1.03	2.7
		63			8.17	0.55	0.83		0.89		0.95		5.23	0.68	2.03	0.86	1.02	2.22	0.63		0.66		0.6	1.43	0.53	0.86	0.91	1.51		0.94	0.92	1.19	0.73	0.71	0.92	0.8	1.2	1.05	0.68	0.88		1.78		0.76			0.6	2.45
	S5 Fig D		Red blood cells (1012/L)
		Days since therapy injection	185 kBq 212Pb-NNV003										370 kBq 212Pb-NNV003										555 kBq 212Pb-NNV003										740 kBq 212Pb-NNV003										555 kBq 212Pb-cetuximab
		-5	10.52	10.81	10.47	10.64	10.44	10.5	10.26	10.36	10.07	10.22	10.4	10.53	9.52	10.91	10.69	10.08	10.05	10.18	10.27	10.26	10.19	10.79	10.38	10.83	10.24	10.14	10.33	10.21	10.24	10.71	10.08	10.41	10.35	9.89	10.57	10.22	9.57	10.68	10.18	10.22	10.32	9.95	9.73	9.45	10.6	10.52	10.72
		7	9.41	7.45	9.62	9.59	8.67	7.47	6.22	9.07	7.87	9.25	8.49	9.73	9.73	10.61		6.93	8.32	8.18	9.45	9.62	7.16	6.64	9.36	8.54	9.53	7.62	9.65	6.66	8.77	9.4	8.28	9.23	8.75	8.64	8.99	9.59	9.23	9.42	10.04	7.34	5.13	9.32	8.75	5.37	5.87	5.6	9.19
		21	8.77	10.39	6.82	11.72	9.53	11.22	9.57	11.4	9.66	8.19	10.24	8.05	8.55	8	11.97	9.94	11.06	10.55	10.21		10.22	9.39	10.48	10.63	10.86	10.01	10.17	10.01	9.05	8.96	4.99	8	10	9.5	3.83	9.31	7.13	9.39		9.95	9.91	10.27	5.84	9.58	10.16	16.26	9.52
		35	11.12	9.62	10.69	10.41	10.4	8.2	7.92		5.38	8.97	10.17	9.62	7.18	9.71	9.8	7.85	5.86	9.24	5.13		10	9.34	10.2	10.57	10.88	9.18	10.09	7.96	7.51	10.39	9.25	7.64	7.65	7.02	9.82	9.84	7.85	7.79		9.62	9.13	10.29	9.94	9.5	8.36	9.51	9.61
		49	8.38	7.87	9.16	8.87	10.21	6.46	10.45		10.37	9.04	10.11	9.31	6.29	10.59	9.48	9.95	10	8.82	9.01		9.78	9.68	9.77	9.32	10.13	9.44	0.83	9.74	8.92	10.19	9.43	9.37	8.86	7.41	9.98	7.06	8.85	6.67				8.67	6.93	11.13	8.67	8.67	7.14
		63			7.73	9.58	10		6.66		10.46		7.28	8.11	9.94	10.53	8.8	9.42	7.5		9.98		12.4	8.51	9.59	8.92	10.82	9.24		10.16	9.19	10.56	9.48	10.53	9.49	10.06	7.71	10.06	9.48	7.77		8.42		10.25			9.87	7.43
[truncated: 23 more columns]
